# Supplementary material for: Development of a tool for predicting HNF1B mutations in children and young adults with congenital anomalies of the kidneys and urinary tract
Source: Pediatr Nephrol. 2024 Jan 10;39(6):1847–58. doi: 10.1007/s00467-023-06262-9 (PMC11026189; doi:10.1007/s00467-023-06262-9)
Supplement: Supplementary file 3 — Supplementary file3 (XLSX 42 KB) [file 467_2023_6262_MOESM3_ESM.xlsx]

## Sheet: suppl. Tabl. 1
Supplementary Table S1 Detailed information on organ abnormalities
Organ involvement	mut+	n	mut-	n
Genital tract	cryptorchidism	4	septate uterus and vagina	2
	urethral stenosis	2	epidydymal and testis cysts	1
	epidydymal cysts	1	vaginal septum	1
	hypospadiasis	1	urethral stenosis	1
	uterus hypoplasia	1
	uterus duplex	1
Pancreas	pancreas body and tail agenesis	5	pancreas cyst	1
	pancreas hypoplasia	3
	pancreas atrophy	3
	diffuse parenchymal abnormalities of pancreas	1
	pancreas tail cysts	1
Liver	elevated liver function test	12	elevated liver function test	3
	hepatomegaly	1
	liver fibrosis	1
	choledochal cysts	1
	autoimmune hepatitis and fibrosing cholangitis	1

## Sheet: suppl. Tabl. 2
Supplementary Table S2 Detailed information on mutation status
ID	Country	Etnicity	Methods of genetic testing	Genotype (DNA coding level NM_000458.4)	Amino acid change (Protein level NP_000449.1)	Mutation type	Exon/intron	Pathogenicity (ACMG classification)	Pathogenicity (ClinVar)	Novel/known (if known, HGMD no. or reference)	gnomAD v 2.1.1
DE-1.1	GER	Caucasian	Sanger sequencing HNF1B plus MLPA	exon 5 dup	N/A	duplication (large duplication)	exon 5	Pathogenic	Pathogenic	CN073929	N/D
DE-1.2	GER	Caucasian	Sanger sequencing HNF1B plus MLPA	exon 5 dup	N/A	duplication (large duplication)	exon 5	Pathogenic	Pathogenic	CN073929	N/D
DE-2	GER	Caucasian	CAKUT exome-based multigene panel plus MLPA	exons 1-9 del	N/A	deletion (large deletion)	exons 1-9	Pathogenic	Pathogenic	CG094325	N/D
DE-3	GER	Caucasian	CAKUT exome-based multigene panel plus MLPA	exons 1-9 del	N/A	deletion (large deletion)	exons 1-9	Pathogenic	Pathogenic	CG094325	N/D
DE-4	GER	Caucasian	Sanger sequencing HNF1B plus MLPA	exons 1-9 del	N/A	deletion (large deletion)	exons 1-9	Pathogenic	Pathogenic	CG094325	N/D
DE-5	GER	Caucasian	Sanger sequencing HNF1B plus MLPA	exons 1-9 del	N/A	deletion (large deletion)	exons 1-9	Pathogenic	Pathogenic	CG094325	N/D
DE-6	GER	Caucasian	Sanger sequencing HNF1B plus MLPA	c.443C>T	p.Ser148Leu	missense	exon 2	Likely pathogenic	Pathogenic	CM060494	N/D
DE-7	GER	Caucasian	Sanger sequencing HNF1B plus MLPA	c.544C>T	p.Gln182Ter	nonsense	exon 2	Pathogenic	Pathogenic	CM042491	N/D
DE-8	GER	Caucasian	Sanger sequencing HNF1B plus MLPA	exons 1-9 del	N/A	deletion (large deletion)	exons 1-9	Pathogenic	Pathogenic	CG094325	N/D
DE-9	GER	Caucasian	Sanger sequencing HNF1B plus MLPA	exons 1-9 del	N/A	deletion (large deletion)	exons 1-9	Pathogenic	Pathogenic	CG094325	N/D
DE-10	GER	Caucasian	Sanger sequencing HNF1B plus MLPA	exons 1-9 del	N/A	deletion (large deletion)	exons 1-9	Pathogenic	Pathogenic	CG094325	N/D
DE-11	GER	Caucasian	Sanger sequencing HNF1B plus MLPA	exons 1-9 del	N/A	deletion (large deletion)	exons 1-9	Pathogenic	Pathogenic	CG094325	N/D
DE-12	GER	Caucasian	Sanger sequencing HNF1B plus MLPA	exons 1-9 del	N/A	deletion (large deletion)	exons 1-9	Pathogenic	Pathogenic	CG094325	N/D
DE-13	GER	Caucasian	Sanger sequencing HNF1B plus MLPA	exons 1-9 del	N/A	deletion (large deletion)	exons 1-9	Pathogenic	Pathogenic	CG094325	N/D
DE-14	GER	Caucasian	Sanger sequencing HNF1B plus MLPA	exons 1-9 del	N/A	deletion (large deletion)	exons 1-9	Pathogenic	Pathogenic	CG094325	N/D
DE-15	GER	Caucasian	Sanger sequencing HNF1B plus MLPA	exons 1-9 del	N/A	deletion (large deletion)	exons 1-9	Pathogenic	Pathogenic	CG094325	N/D
DE-16	GER	Caucasian	Sanger sequencing HNF1B plus MLPA	exons 1-9 del	N/A	deletion (large deletion)	exons 1-9	Pathogenic	Pathogenic	CG094325	N/D
DE-17	GER	Caucasian	Sanger sequencing HNF1B plus MLPA	exons 1-9 del	N/A	deletion (large deletion)	exons 1-9	Pathogenic	Pathogenic	CG094325	N/D
DE-18	GER	Caucasian	Sanger sequencing HNF1B plus MLPA	exons 1-9 del	N/A	deletion (large deletion)	exons 1-9	Pathogenic	Pathogenic	CG094325	N/D
DE-19	GER	Caucasian	Sanger sequencing HNF1B plus MLPA	exons 1-9 del	N/A	deletion (large deletion)	exons 1-9	Pathogenic	Pathogenic	CG094325	N/D
DE-20	GER	Caucasian	Sanger sequencing HNF1B plus MLPA	exons 1-9 del	N/A	deletion (large deletion)	exons 1-9	Pathogenic	Pathogenic	CG094325	N/D
DE-21	GER	Caucasian	Sanger sequencing HNF1B plus MLPA	exons 1-9 del	N/A	deletion (large deletion)	exons 1-9	Pathogenic	Pathogenic	CG094325	N/D
DE-22	GER	Caucasian	Sanger sequencing HNF1B plus MLPA	c.826C>T	p.Arg276Ter	missense	exon 4	Pathogenic	Pathogenic	CM021700	N/D
DE-23	GER	Caucasian	Sanger sequencing HNF1B plus MLPA	exons 1-9 del	N/A	deletion (large deletion)	exons 1-9	Pathogenic	Pathogenic	CG094325	N/D
DE-24	GER	Caucasian	Sanger sequencing HNF1B plus MLPA	c.526C>T	p.Gln176Ter	nonsense	exon 2	Pathogenic	Pathogenic	CM060490	N/D
DE-25	GER	Caucasian	Sanger sequencing HNF1B plus MLPA	c.182T>G	p.Val61Gly	missense	exon 1	Uncertain significance	Conflicting	CM060492	5.68e-4
DE-26	GER	Caucasian	Sanger sequencing HNF1B plus MLPA	c.226G>T	p.Gly76Cys	missense	exon 1	Likely pathogenic	Conflicting	CM055551	5.50e-4
KR-1	KR	Asian	Sanger sequencing HNF1B	c.503T>C	p.Leu168Pro	missense	exon 2	Likely pathogenic	N/D	CM179180	N/D
KR-2	KR	Asian	MLPA	exons 1-9 del	N/A	deletion (large deletion)	exons 1-9	Pathogenic	Pathogenic	CG094325	N/D
KR-3	KR	Asian	MLPA	exons 1-9 del	N/A	deletion (large deletion)	exons 1-9	Pathogenic	Pathogenic	CG094325	N/D
KR-4	KR	Asian	targeted exome sequencing CAKUT panel	c.439C>G	p.Gln147Glu	missense	exon 2	Likely pathogenic	N/D	CM205084	N/D
KR-5	KR	Asian	targeted exome sequencing CAKUT panel	c.313G>A	p.Glu105Lys	missense	exon 1	Uncertain significance	Conflicting	CM205087	1.35e-4
KR-6	KR	Asian	targeted exome sequencing CAKUT panel	c.1103_1116del	p.His368ArgfsTer27	small deletion (frameshift)	exon 5	Pathogenic	Pathogenic	CD205067	N/D
KR-7	KR	Asian	targeted exome sequencing CAKUT panel plus aCGH	exons 1-9 del	N/A	deletion (large deletion)	exons 1-9	Pathogenic	Pathogenic	CG094325	N/D
KR-8	KR	Asian	targeted exome sequencing CAKUT panel plus aCGH	exons 1-9 del	N/A	deletion (large deletion)	exons 1-9	Pathogenic	Pathogenic	CG094325	N/D
KR-9	KR	Asian	WES	c.454delC	p.Gln152SerfsTer9	small deletion (frameshift)	exon 2	Pathogenic	Pathogenic	CD2033549	N/D
KR-10	KR	Asian	WES	c.1235delC	p.Pro412GlnfsTer5	small deletion (frameshift)	exon 6	Pathogenic	Pathogenic	CD2033550	N/D
LT-1	LT	Caucasian	NGS gene panel plus SNP-CGH	microdeletion 17q12	N/A	deletion (large deletion)	exons 1-9	Pathogenic	Pathogenic	OMIM 614527	N/D
LT-2	LT	Caucasian	NGS gene panel	c.827G>A	p.Arg276Gln	missense	exon 4	Likely pathogenic	Pathogenic	CM060488	N/D
LT-3	LT	Caucasian	NGS gene panel	microdeletion 17q12	N/A	deletion (large deletion)	exons 1-9	Pathogenic	Pathogenic	OMIM 614527	N/D
MK-1	MK	Caucasian	Sanger sequencing HNF1B plus MLPA	exons 1-9 del	N/A	deletion (large deletion)	exons 1-9	Pathogenic	Pathogenic	CG094325	N/D
MK-2	MK	Caucasian	Sanger sequencing HNF1B plus MLPA	c.883C>T	p.Arg295Cys	missense	exon 4	Likely pathogenic	Pathogenic	CM055549	N/D
MK-3	MK	Caucasian	Sanger sequencing HNF1B plus MLPA	c.883C>T	p.Arg295Cys	missense	exon 4	Likely pathogenic	Pathogenic	CM055549	N/D
MK-4	MK	Caucasian	Sanger sequencing HNF1B plus MLPA	c.226G>T	p.Gly76Cys	missense	exon 1	Likely pathogenic	Conflicting	CM055551	5.50e-4
PL-1	POL	Caucasian	Sanger sequencing HNF1B plus MLPA	exons 1-9 del	N/A	deletion (large deletion)	exons 1-9	Pathogenic	Pathogenic	CG094325	N/D
PL-2.1	POL	Caucasian	Sanger sequencing HNF1B plus MLPA	c.1340-1G>A	N/A	splice site	intron 6	Pathogenic	N/D	CS190983	N/D
PL-2.2	POL	Caucasian	Sanger sequencing HNF1B plus MLPA	c.1340-1G>A	N/A	splice site	intron 6	Pathogenic	N/D	CS190983	N/D
PL-3.1	POL	Caucasian	Sanger sequencing HNF1B plus MLPA	exons 1-9 del	N/A	deletion (large deletion)	exons 1-9	Pathogenic	Pathogenic	CG094325	N/D
PL-3.2	POL	Caucasian	Sanger sequencing HNF1B plus MLPA	exons 1-9 del	N/A	deletion (large deletion)	exons 1-9	Pathogenic	Pathogenic	CG094325	N/D
PL-4.1	POL	Caucasian	Sanger sequencing HNF1B plus MLPA	c.1561delC	p.Gln521SerfsTer70	small deletion (frameshift)	exon 8	Pathogenic	Pathogenic	Novel	N/D
PL-4.2	POL	Caucasian	Sanger sequencing HNF1B plus MLPA	c.1561delC	p.Gln521SerfsTer70	small deletion (frameshift)	exon 8	Pathogenic	Pathogenic	Novel	N/D
PL-5	POL	Caucasian	Sanger sequencing HNF1B plus MLPA	exons 1-9 del	N/A	deletion (large deletion)	exons 1-9	Pathogenic	Pathogenic	CG094325	N/D
PL-6	POL	Caucasian	Sanger sequencing HNF1B plus MLPA	exons 1-9 del	N/A	deletion (large deletion)	exons 1-9	Pathogenic	Pathogenic	CG094325	N/D
PL-7	POL	Caucasian	Sanger sequencing HNF1B plus MLPA	exons 1-9 del	N/A	deletion (large deletion)	exons 1-9	Pathogenic	Pathogenic	CG094325	N/D
PL-8	POL	Caucasian	Sanger sequencing HNF1B plus MLPA	exons 1-9 del	N/A	deletion (large deletion)	exons 1-9	Pathogenic	Pathogenic	CG094325	N/D
PL-9	POL	Caucasian	Sanger sequencing HNF1B plus MLPA	exons 1-9 del	N/A	deletion (large deletion)	exons 1-9	Pathogenic	Pathogenic	CG094325	N/D
PL-10	POL	Caucasian	Sanger sequencing HNF1B plus MLPA	exons 1-9 del	N/A	deletion (large deletion)	exons 1-9	Pathogenic	Pathogenic	CG094325	N/D
PL-11	POL	Caucasian	Sanger sequencing HNF1B plus MLPA	c.1006C>G	p.His336Tyr	missense	exon 4	Likely pathogenic	Conflicting	CM067046	4.80e-5
PL-12	POL	Caucasian	Sanger sequencing HNF1B plus MLPA	exons 1-9 del	N/A	deletion (large deletion)	exons 1-9	Pathogenic	Pathogenic	CG094325	N/D
PL-13	POL	Caucasian	Sanger sequencing HNF1B plus MLPA	exons 1-9 del	N/A	deletion (large deletion)	exons 1-9	Pathogenic	Pathogenic	CG094325	N/D
PL-14	POL	Caucasian	Sanger sequencing HNF1B plus MLPA	exons 1-9 del	N/A	deletion (large deletion)	exons 1-9	Pathogenic	Pathogenic	CG094325	N/D
PL-15	POL	Caucasian	Sanger sequencing HNF1B plus MLPA	exons 1-9 del	N/A	deletion (large deletion)	exons 1-9	Pathogenic	Pathogenic	CG094325	N/D
PL-16	POL	Caucasian	Sanger sequencing HNF1B plus MLPA	exons 1-9 del	N/A	deletion (large deletion)	exons 1-9	Pathogenic	Pathogenic	CG094325	N/D
PL-17	POL	Caucasian	Sanger sequencing HNF1B plus MLPA	exons 1-9 del	N/A	deletion (large deletion)	exons 1-9	Pathogenic	Pathogenic	CG094325	N/D
PL-18	POL	Caucasian	Sanger sequencing HNF1B plus MLPA	exons 1-9 del	N/A	deletion (large deletion)	exons 1-9	Pathogenic	Pathogenic	CG094325	N/D
PL-19	POL	Caucasian	Sanger sequencing HNF1B plus MLPA	exons 1-9 del	N/A	deletion (large deletion)	exons 1-9	Pathogenic	Pathogenic	CG094325	N/D
PL-20.1	POL	Caucasian	Sanger sequencing HNF1B plus MLPA	c.1017delC	p.Ser340AlafsTer36	small deletion (frameshift)	exon 4	Pathogenic	Pathogenic	Novel	N/D
PL-20.2	POL	Caucasian	Sanger sequencing HNF1B plus MLPA	c.1017delC	p.Ser340AlafsTer36	small deletion (frameshift)	exon 4	Pathogenic	Pathogenic	Novel	N/D
PL-21.1	POL	Caucasian	Sanger sequencing HNF1B plus MLPA	c.443C>T	p.Ser148Leu	missense	exon 2	Likely pathogenic	Pathogenic	CM060494	N/D
PL-21.2	POL	Caucasian	Sanger sequencing HNF1B plus MLPA	c.443C>T	p.Ser148Leu	missense	exon 2	Likely pathogenic	Pathogenic	CM060494	N/D
PL-22.1	POL	Caucasian	Sanger sequencing HNF1B plus MLPA	c.742C>T	p.Gln248Ter	nonsense	exon 3	Pathogenic	Pathogenic	CM153591	N/D
PL-22.2	POL	Caucasian	Sanger sequencing HNF1B plus MLPA	c.742C>T	p.Gln248Ter	nonsense	exon 3	Pathogenic	Pathogenic	CM153591	N/D
PL-23	POL	Caucasian	Sanger sequencing HNF1B plus MLPA	exons 1-9 del	N/A	deletion (large deletion)	exons 1-9	Pathogenic	Pathogenic	CG094325	N/D
PL-24	POL	Caucasian	Sanger sequencing HNF1B plus MLPA	exons 1-9 del	N/A	deletion (large deletion)	exons 1-9	Pathogenic	Pathogenic	CG094325	N/D
PL-25	POL	Caucasian	Sanger sequencing HNF1B plus MLPA	exons 1-9 del	N/A	deletion (large deletion)	exons 1-9	Pathogenic	Pathogenic	CG094325	N/D
PL-26	POL	Caucasian	Sanger sequencing HNF1B plus MLPA	exons 1-9 del	N/A	deletion (large deletion)	exons 1-9	Pathogenic	Pathogenic	CG094325	N/D
PL-27	POL	Caucasian	Sanger sequencing HNF1B plus MLPA	exons 1-9 del	N/A	deletion (large deletion)	exons 1-9	Pathogenic	Pathogenic	CG094325	N/D
PL-28.1	POL	Caucasian	Sanger sequencing HNF1B plus MLPA	c.935dupA	p.Leu313AlafsTer7	duplication (frameshift)	exon 4	Pathogenic	Pathogenic	Novel	N/D
PL-28.2	POL	Caucasian	Sanger sequencing HNF1B plus MLPA	c.935dupA	p.Leu313AlafsTer7	duplication (frameshift)	exon 4	Pathogenic	Pathogenic	Novel	N/D
PL-29.1	POL	Caucasian	Sanger sequencing HNF1B plus MLPA	c.230_233delACGA	p.Asp77GlyfsTer47	small deletion (frameshift)	exon 1	Pathogenic	Pathogenic	Novel	N/D
PL-29.2	POL	Caucasian	Sanger sequencing HNF1B plus MLPA	c.230_233delACGA	p.Asp77GlyfsTer47	small deletion (frameshift)	exon 1	Pathogenic	Pathogenic	Novel	N/D
PL-30.1	POL	Caucasian	Sanger sequencing HNF1B plus MLPA	c.370delA	p.Met124Ter	nonsense	exon 2	Pathogenic	Pathogenic	Novel	N/D
PL-30.2	POL	Caucasian	Sanger sequencing HNF1B plus MLPA	c.370delA	p.Met124Ter	nonsense	exon 2	Pathogenic	Pathogenic	Novel	N/D
PL-31	POL	Caucasian	Sanger sequencing HNF1B plus MLPA	c.826C>T	p.Arg276Ter	nonsense	exon 4	Pathogenic	Pathogenic	CM021700	N/D
PL-32.1	POL	Caucasian	Sanger sequencing HNF1B plus MLPA	c.742C>T	p.Gln248Ter	nonsense	exon 3	Pathogenic	Pathogenic	CM153591	N/D
PL-32.2	POL	Caucasian	Sanger sequencing HNF1B plus MLPA	c.742C>T	p.Gln248Ter	nonsense	exon 3	Pathogenic	Pathogenic	CM153591	N/D
PL-32.3	POL	Caucasian	Sanger sequencing HNF1B plus MLPA	c.742C>T	p.Gln248Ter	nonsense	exon 3	Pathogenic	Pathogenic	CM153591	N/D
PL-33	POL	Caucasian	Sanger sequencing HNF1B plus MLPA	exons 1-9 del	N/A	deletion (large deletion)	exons 1-9	Pathogenic	Pathogenic	CG094325	N/D
PL-34	POL	Caucasian	Sanger sequencing HNF1B plus MLPA	c.1046-15T>A	N/A	splice site	intron 4	Uncertain significance	N/D	10.12659/AJCR.928994	N/D
PL-35	POL	Caucasian	Sanger sequencing HNF1B plus MLPA	exons 1-9 del	N/A	deletion (large deletion)	exons 1-9	Pathogenic	Pathogenic	CG094325	N/D
PL-36	POL	Caucasian	Sanger sequencing HNF1B plus MLPA	exons 1-9 del	N/A	deletion (large deletion)	exons 1-9	Pathogenic	Pathogenic	CG094325	N/D
PL-37	POL	Caucasian	Sanger sequencing HNF1B plus MLPA	exons 1-9 del	N/A	deletion (large deletion)	exons 1-9	Pathogenic	Pathogenic	CG094325	N/D
PL-38	POL	Caucasian	Sanger sequencing HNF1B plus MLPA	exons 1-9 del	N/A	deletion (large deletion)	exons 1-9	Pathogenic	Pathogenic	CG094325	N/D
PL-39	POL	Caucasian	Sanger sequencing HNF1B plus MLPA	exons 1-9 del	N/A	deletion (large deletion)	exons 1-9	Pathogenic	Pathogenic	CG094325	N/D
PL-40	POL	Caucasian	Sanger sequencing HNF1B plus MLPA	exons 1-9 del	N/A	deletion (large deletion)	exons 1-9	Pathogenic	Pathogenic	CG094325	N/D
PL-41	POL	Caucasian	Sanger sequencing HNF1B plus MLPA	exons 1-9 del	N/A	deletion (large deletion)	exons 1-9	Pathogenic	Pathogenic	CG094325	N/D
PL-42	POL	Caucasian	Sanger sequencing HNF1B plus MLPA	exons 1-9 del	N/A	deletion (large deletion)	exons 1-9	Pathogenic	Pathogenic	CG094325	N/D
PL-43	POL	Caucasian	NGS gene panel	microdeletion 17q12	N/A	deletion (large deletion)	exons 1-9	Pathogenic	Pathogenic	OMIM 614527	N/D
PL-44	POL	Caucasian	NGS gene panel	exons 1-9 del	N/A	deletion (large deletion)	exons 1-9	Pathogenic	Pathogenic	CG094325	N/D
PL-45	POL	Caucasian	NGS gene panel	exons 1-9 del	N/A	deletion (large deletion)	exons 1-9	Pathogenic	Pathogenic	CG094325	N/D
PL-46	POL	Caucasian	NGS gene panel	c.1340-1G>A	N/A	splice site	intron 6	Pathogenic	Pathogenic	CS190983	N/D
RU-1	RUS	Caucasian	PKD panel (PKD1, PKD2, PKHD1, HNF1B)	с.542_544+16del19	N/A	splice site	exon 2, intron 2	Pathogenic	N/D	CD2212118	N/D
RU-2	RUS	Caucasian	WES	c.374T˃C	p.Ile125Thr	missense	exon 2	Likely pathogenic	Pathogenic	CM122520	N/D
RU-3	RUS	Caucasian	PKD panel (PKD1, PKD2, PKHD1, HNF1B)	c.1365T˃G	p.Ser455Arg	missense	exon 7	Uncertain significance	N/D	Novel	N/D
RU-4	RUS	Caucasian	WES	c.818G>A	p.Cys273Tyr	missense	exon 4	Likely pathogenic	Likely Pathogenic	CM067048	N/D
RU-5	RUS	Caucasian	PKD panel (PKD1, PKD2, PKHD1, HNF1B)	c.1566T˃A	p.Tyr522Ter	nonsense	exon 8	Pathogenic	Pathogenic	Novel	N/D
RU-6	RUS	Caucasian	PKD panel (PKD1, PKD2, PKHD1, HNF1B)	c.163G>T	p.Glu55Ter	nonsense	exon 1	Pathogenic	Pathogenic	Novel	N/D
RU-7	RUS	Caucasian	WES	c.182T>G	p.Val61Gly	missense	exon 1	Uncertain significance	Conflicting	CM060492	5.68e-4
RU-8	RUS	Caucasian	PKD panel (PKD1, PKD2, PKHD1, HNF1B)	c.657dupC	p.Asp220ArgfsTer2	duplication (frameshift)	exon 3	Pathogenic	Pathogenic	Novel	N/D
Legend:
N/D - no data		aCGH - Array Comparative Genomic Hybridization
N/A - not available		MLPA - Multiplex Ligation-dependent Probe Amplification
PL - Poland		NGS - Next Generation Sequencing
DE - Germany		PKD - Polycystic Kidney Disease
KR - Korea		WES - Whole Exome Sequencing
MK - North Macedonia
LT - Lithuania
RU - Russia

## Sheet: suppl. Tabl. 3
Supplementary Table S3 Type of mutations in the HNF1B cohort
	Patients (n)	Patients (%)	Novel mutations (n)
Deletion (large deletion)	60	55	0
Missense	18	16.6	1
Nonsense	12	11	3
Frameshift (indel)	12	11	5
Duplication	2	1.8	0
Splice site	5	4.6	0
Total	109	100	9

## Sheet: suppl. Tabl. 4
Supplementary Table S4 The clinical phenotypes of patients carrying variants of unknown significance
ID	Etnicity	Genotype (DNA coding level NM_000458.4)	Amino acid change (Protein level NP_000449.1)	Mutation type	Exon/intron	Pathogenicity (ACMG classification)	Pathogenicity (ClinVar)	Novel/known (if known, HGMD no. or reference)	gnomAD v 2.1.1	Kidney phenotype	Extrarenal phenotype	HNF1B mutation in the family	Familial history (kidney structrural disorder or diabetes mellitus)	Other
PL-34	Caucasian	c.1046-15T>A	N/A	splice site	intron 4	Uncertain significance	N/D	10.12659/AJCR.928994	N/D	bilateral kidney cysts	hypomagnesemia	yes (affected father); kidney cysts, diabetes mellitus, pancraes anomaly, hypomagnesemia, hyperuricemia)	positive	N/A
RU-3	Caucasian	c.1365T˃G	p.Ser455Arg	missense	exon 7	Uncertain significance	N/D	Novel	N/D	bilateral kidney cysts	hypomagnesemia, hyperuricemia	N/A	negative	N/A
RU-7	Caucasian	c.182T>G	p.Val61Gly	missense	exon 1	Uncertain significance	Conflicting	CM060492	5.68e-4	duplex kidneys	no	N/A	negative	N/A
KR-5	Asian	c.313G>A	p.Glu105Lys	missense	exon 1	Uncertain significance	Conflicting	CM205087	1.35e-4	bilateral kidney cystic hypodysplasia	hyperuricemia, hyperparathyroidism	N/A	negative	no other pathogenic variants on exome sequencing
DE-25	Caucasian	c.182T>G	p.Val61Gly	missense	exon 1	Uncertain significance	Conflicting	CM060492	5.68e-4	unilateral hyperechogenic kidney with cyst; contrataleral kidney without abnormality	no	N/A	negative	N/A
Legend:
N/A - not available
PL - Poland
DE - Germany
KR - Korea
RU - Russia
